# Supplementary material for: Activation of Autophagic Flux Maintains Mitochondrial Homeostasis during Cardiac Ischemia/Reperfusion Injury
Source: Cells. 2022 Jul 4;11(13):2111. doi: 10.3390/cells11132111 (PMC9265292; doi:10.3390/cells11132111)
Supplement: Supplementary file 1 [file cells-11-02111-s001.zip]

Archive with 1 entries (1 files):
- cells-1761702-supplementary.pdf
